# Supplementary material for: Detecting Introgression Between Members of the Fusarium fujikuroi and F. oxysporum Species Complexes by Comparative Mitogenomics
Source: Front Microbiol. 2020 Jun 3;11:1092. doi: 10.3389/fmicb.2020.01092 (PMC7285627; doi:10.3389/fmicb.2020.01092)
Supplement: Table S1 — The p-values for the topology constrain analysis. The internodes are the same that were used for Figure 1B with the addition of the African clade. [file Table_1.XLS]

## Sheet: SH-test p-values
clade	internode	nuc	mt-consreved	mt-coding	mt-cds-all	mt-cds-core	nuc-act	nuc-btub	nuc-cal	nuc-ef1a	nuc-ef3	nuc-rpb1	nuc-rpb2	mt-atp6	mt-atp8	mt-atp9	mt-cob	mt-cox1	mt-cox2	mt-cox3	mt-nad1	mt-nad2	mt-nad3	mt-nad4	mt-nad4L	mt-nad5	mt-nad6	mt-rnl	mt-rns	mt-rps3	nuc+mt-coding
FOSC	3	1	1	0.999	0.999	1	0.999	1	0.998	0.829	1	1	1	0.964	1	0.194	0.999	0.997	0.999	0.993	0.942	0.977	0.943	0.975	0.145	0.905	0.506	0.993	1	0.999	0.997
	5	0.029	1	0.004	0.044	0.125	0.963	0.014	0.741	0.998	0.911	0.003	1	0.92	0.092	0.761	0.999	0.191	0.544	0.386	0.518	0.315	0.164	0.497	0.054	0.397	0.269	0.991	0.924	1	0
	7	0.092	1	0.347	0.546	0.486	0.6	0.013	0.997	1	0.933	0.003	1	0.574	1	0.989	0.936	0.211	0.993	0.803	0.618	0.793	0.975	0.497	0.062	0.986	0.507	0.863	0.729	1	0.021
"African"	Af10	1	1	1	0.999	0.996	1	0.999	0.993	1	1	0.993	1	0.921	1	0.99	0.999	1	0.995	0.802	0.998	0.986	0.948	0.995	0.076	0.982	0.967	0.97	0.699	0.096	0.997
	Af34	1	1	0.999	0.999	0.997	0.997	1	0.994	0.999	0.999	0.997	0.994	0.924	1	0.898	0.999	0.998	0.999	1	0.996	0.992	0.926	0.997	0.345	0.982	0.977	0.991	1	1	0.995
	Af31	0	1	1	0.999	0.998	0.353	0.051	0.093	0.338	0.002	0.006	0.01	0.923	1	0.953	1	1	0.996	0.999	0.989	0.985	0.966	0.994	0.281	0.983	0.98	0.993	0.739	0.622	0.997
	Af35	1	0.269	0.171	0.319	0.526	0.999	1	1	1	1	0.999	0.967	0.921	1	0.951	0.999	0.489	0.998	0.999	0.978	0.985	0.848	0.983	0.07	0.788	0.987	0.997	0.644	0.205	0.996
	Af28	0.039	1	1	0.997	1	0.636	0.244	0.999	0.406	0.024	0.092	0.023	0.872	1	0.952	0.904	0.999	0.479	0.594	0.934	0.99	0.99	0.496	0.885	0.915	0.87	0.575	0.998	0.712	1
	Af32	0.296	0.714	0.39	0.579	0.561	0.698	0.423	0.447	0.33	0.232	0.998	0.656	0.539	1	0.915	0.904	0.999	0.989	0.999	0.933	0.223	0.991	0.981	0.114	0.989	0.506	0.476	0.722	0.218	0.655
	Af22	0.999	1	1	0.997	0.999	1	0.949	0.996	1	0.988	1	0.31	0.574	1	0.845	0.999	0.593	0.281	0.803	1	0.973	0.918	0.496	1	0.915	0.964	0.996	0.998	0.999	0.999
	Af33	0.998	1	1	0.998	1	1	1	0.991	1	1	0.999	1	0.652	1	0.887	1	1	0.999	1	0.96	0.994	0.972	0.992	0.445	0.982	0.974	0.992	0.999	1	0.967
	Af29	0.999	0.89	1	0.998	1	0.999	0.274	1	0.528	1	0.998	1	0.577	1	0.941	0.904	0.723	0.766	0.826	0.983	0.988	0.956	0.989	0.324	1	0.87	0.869	0.999	1	0.973
	Af15	0.752	1	0.476	0.595	0.91	0.999	0.855	0.998	0.546	0.943	0.563	0.909	0.573	1	0.912	1	0.516	0.254	0.803	0.947	0.992	1	0.496	0.796	0.768	0.965	0.991	0.844	0.826	0.664
	Af23	0.896	1	1	0.998	0.998	0.998	0.965	0.415	0.549	0.943	1	0.894	0.985	1	0.914	0.999	0.999	0.9	0.982	0.98	0.979	0.955	0.496	0.345	0.986	0.979	0.991	0.999	0.75	0.995
	Af16	1	1	0.229	0.377	0.999	0.998	0.855	0.998	0.546	0.914	1	1	0.932	1	0.916	0.999	0.516	0.436	0.982	0.963	0.984	0.881	0.496	0.143	0.821	0.78	0.747	1	0.006	0.996
American	Am11	1	1	0.999	0.996	1	1	0.999	0.999	1	1	0.998	1	1	1	0.839	1	1	0.994	0.999	0.966	0.993	0.955	0.995	0.345	0.982	0.976	0.995	0.999	0.999	0.956
	Am24	0.999	0.177	0.521	0.662	0.659	0.994	1	0.998	0.775	0.98	0.994	1	0.962	1	0.991	0.919	0.597	1	1	0.976	0.98	0.984	0.987	0.796	0.996	0.965	0.992	0.999	1	0.999
	Am17	1	1	1	0.999	1	0.994	1	0.997	1	1	1	0.984	0.921	1	0.944	0.919	1	0.996	0.996	0.987	0.993	0.944	0.999	0.073	0.983	0.965	0.994	0.999	0.999	0.996
	Am18	0.998	0.999	0.702	0.907	0.899	1	1	0.995	1	0.73	1	0.892	0.92	1	0.879	0.609	0.873	0.995	0.998	0.249	1	0.989	0.454	0.796	0.997	0.975	0.992	0.937	0.963	0.957
Asian	As8	1	0.999	1	0.999	0.999	1	0.999	0.997	1	1	1	1	0.574	1	0.761	1	1	0.99	0.616	0.961	0.99	0.956	0.992	0.101	0.497	0.972	0.991	0.998	0.999	0.954
	As25	1	1	1	0.996	0.999	1	0.998	1	0.999	1	0.999	1	0.919	1	0.945	1	1	1	0.998	0.987	0.978	0.96	0.996	0.346	0.984	0.964	0.991	1	0.999	0.997
	As19	1	1	0.998	0.999	1	0.999	1	0.997	1	1	1	1	0.924	1	1	1	0.999	0.996	0.999	0.969	0.99	0.966	0.979	0.796	0.983	0.978	0.996	0.999	1	0.96
	As12	1	0.999	1	0.999	0.997	1	0.998	0.997	1	1	0.998	0.996	0.573	1	0.941	0.999	0.999	0.994	0.616	0.973	0.996	0.935	0.985	0.333	0.999	0.98	0.991	0.999	0.999	0.995
FOSC	O9	1	1	0.999	0.996	1	1	0.851	0.994	1	1	0.924	1	0.025	1	0.902	0.841	0.689	0.666	0.999	0.682	0.986	0.926	0.993	0.003	0.996	1	0.991	0.759	0.995	0.997
	O13	1	0.774	1	0.999	1	1	0.851	0.992	0.948	1	1	0.838	0.929	1	0.976	0.315	1	0.666	0.996	0.982	0.991	0.956	0.978	0.003	0.982	0.975	0.992	0.759	0.995	0.963
	O20	1	0.999	1	0.998	0.999	0.817	1	0.999	0.67	0.661	1	1	0.922	1	0.905	0.639	1	0.666	0.999	0.938	0.996	0.926	0.988	0.345	0.982	0.986	0.992	0.759	0.997	1
FOSC3	O26	1	1	0.998	1	1	0.55	0.842	0.994	1	1	0.998	0.979	0.921	1	0.996	1	0.999	0.666	0.998	0.947	0.968	0.628	0.999	0.074	0.982	0.984	0.997	0.759	0.999	0.995
	O30	0.952	1	0.984	0.998	1	0.702	0.842	0.992	0.971	1	0.997	0.977	0.92	1	0.972	0.999	1	0.666	1	0.953	0.981	0.858	0.985	0.783	0.994	0.967	0.991	0.856	0.999	0.841
FOSC2	O21	1	1	0.999	0.997	0.999	0.817	0.435	0.991	0.999	0.948	0.999	1	0.922	1	0.938	0.999	1	0.999	0.999	0.947	0.998	0.945	0.988	0.003	0.982	0.98	1	0.999	0.995	0.996
	O27	1	0.791	1	0.999	1	0.817	0.435	0.989	0.999	0.688	0.998	1	0.923	1	0.978	1	0.999	0.995	0.998	0.972	0.994	0.886	0.997	0.003	0.986	0.973	0.992	0.997	0.998	0.999
FOSC1	O14	1	1	1	0.997	0.999	1	1	0.998	1	1	1	1	0.941	1	0.881	0.999	0.713	0.997	0.999	0.939	0.988	0.945	0.986	0.796	0.994	0.973	0.991	0.997	1	0.959
	4	0.725	1	1	0.998	1	0.774	0.999	0.926	0.687	0.953	0.995	0.287	0.025	1	0.952	0.999	0.996	0.919	0.689	0.973	0.994	0.836	0.506	0.003	0.984	0.838	0.763	0.759	0.029	1
	6	1	1	1	0.999	1	1	1	0.997	1	1	1	1	0.025	1	0.987	0.523	1	1	0.998	0.681	0.997	0.947	0.982	0.003	0.983	0.984	0.991	0.759	0.995	0.967
African	NA	1	0	0.999	0.999	0.998	0.6	1	0.916	0.798	0.933	1	0.103	0.559	0.723	0.194	0.704	1	0.742	0.802	0.863	0.995	0.944	1	0.675	0.498	0.973	0.206	0.925	0.096	0.987

## Sheet: AU-test p-values
clade	internode	nuc	mt-consreved	mt-coding	mt-cds-all	mt-cds-core	nuc-act	nuc-btub	nuc-cal	nuc-ef1a	nuc-ef3	nuc-rpb1	nuc-rpb2	mt-atp6	mt-atp8	mt-atp9	mt-cob	mt-cox1	mt-cox2	mt-cox3	mt-nad1	mt-nad2	mt-nad3	mt-nad4	mt-nad4L	mt-nad5	mt-nad6	mt-rnl	mt-rns	mt-rps3	nuc+mt-coding
FOSC	3	0.762	0.784	0.995	0.979	0.879	0.575	0.948	0.967	0.622	0.864	0.778	0.831	0.693	0.95	0.0287	0.801	0.912	0.665	0.845	0.852	0.516	0.109	0.838	0.122	0.342	0.292	0.892	0.681	0.891	0.637
	5	7.96e-79	0.784	8.59e-05	0.000434	0.0224	0.544	0.000289	0.464	0.839	0.139	0.0036	0.831	0.693	0.0312	0.127	0.799	0.0359	0.22	0.199	0.0663	0.0759	0.0399	0.0872	0.0119	0.0786	0.0263	0.89	0.239	0.889	0.00164
	7	0.00751	0.778	0.0679	0.222	0.316	0.403	8.41e-63	0.966	0.842	0.613	0.00367	0.829	0.0933	0.95	0.843	0.317	0.105	0.664	0.339	0.421	0.547	0.193	0.0872	0.0041	0.677	0.189	0.464	0.291	0.888	0.0489
"African"	Af10	0.763	0.784	0.994	0.978	0.88	0.575	0.956	0.967	0.842	0.863	0.491	0.834	0.692	0.95	0.805	0.8	0.913	0.654	0.338	0.851	0.336	0.838	0.842	0.909	0.683	0.621	0.5	0.494	0.0291	0.638
	Af34	0.762	0.784	0.994	0.979	0.879	0.576	0.947	0.966	0.838	0.861	0.859	0.769	0.693	0.95	0.155	0.799	0.914	0.665	0.844	0.848	0.422	0.465	0.839	0.0824	0.683	0.626	0.886	0.688	0.89	0.637
	Af31	3.63e-52	0.78	0.513	0.978	0.879	0.0434	0.000102	0.00781	0.00849	2.07e-05	6.12e-05	0.000163	0.693	0.95	0.128	0.8	0.915	0.665	0.845	0.85	0.477	0.815	0.84	0.295	0.681	0.621	0.891	0.536	0.221	0.631
	Af35	0.763	0.00518	0.00211	0.0172	0.056	0.576	0.955	0.967	0.838	0.867	0.5	0.526	0.693	0.95	0.602	0.8	0.188	0.665	0.845	0.853	0.747	0.166	0.841	0.911	0.222	0.621	0.888	0.121	2.14e-90	0.632
	Af28	0.000456	0.784	0.994	0.978	0.88	0.161	0.00043	0.967	0.206	0.0063	0.00116	1.56e-05	0.538	0.95	0.889	0.378	0.912	0.106	0.0535	0.851	0.73	0.945	0.361	0.0246	0.628	0.523	0.0859	0.684	0.252	0.631
	Af32	0.00907	0.299	0.12	0.283	0.247	0.115	0.0416	0.0947	0.0385	0.0192	0.726	0.089	0.0289	0.95	0.847	0.381	0.914	0.666	0.845	0.851	0.0497	0.869	0.839	0.158	0.675	0.00242	0.358	0.508	0.000792	0.273
	Af22	0.767	0.784	0.994	0.978	0.878	0.58	0.326	0.968	0.84	0.67	0.782	0.0687	0.0933	0.95	0.471	0.797	0.287	0.00811	0.332	0.847	0.437	0.851	0.36	0.785	0.62	0.621	0.891	0.684	0.887	0.639
	Af33	0.76	0.782	0.676	0.978	0.88	0.573	0.947	0.967	0.84	0.866	0.806	0.831	0.0793	0.95	0.357	0.798	0.912	0.665	0.844	0.849	0.528	0.862	0.84	0.391	0.681	0.621	0.891	0.688	0.888	0.697
	Af29	0.542	0.503	0.316	0.979	0.881	0.576	0.0385	0.967	0.445	0.864	0.511	0.834	0.0869	0.95	0.557	0.372	0.344	0.037	0.269	0.847	0.579	0.746	0.842	0.311	0.674	0.523	0.447	0.688	0.89	0.7
	Af15	0.036	0.784	0.176	0.285	0.642	0.576	0.335	0.968	0.0359	0.295	0.0318	0.25	0.0933	0.95	0.368	0.799	0.286	0.0293	0.332	0.851	0.301	0.68	0.355	0.000753	0.507	0.621	0.89	0.426	0.247	0.255
	Af23	0.375	0.784	0.246	0.978	0.88	0.575	0.564	0.0506	0.0354	0.503	0.679	0.344	0.693	0.95	0.162	0.801	0.915	0.566	0.848	0.851	0.446	0.821	0.36	0.00682	0.677	0.621	0.888	0.689	0.287	0.633
	Af16	0.602	0.784	0.0549	0.139	0.88	0.575	0.334	0.967	0.0386	0.353	0.804	0.829	0.693	0.95	0.584	0.799	0.292	0.138	0.844	0.847	0.477	0.58	0.361	0.000804	0.513	0.191	0.477	0.69	0.002	0.635
American	Am11	0.762	0.784	0.994	0.978	0.88	0.576	0.948	0.967	0.839	0.861	0.459	0.83	0.693	0.95	0.472	0.801	0.684	0.665	0.844	0.856	0.631	0.873	0.84	0.0141	0.679	0.621	0.888	0.69	0.888	0.703
	Am24	0.759	0.00128	0.0106	0.0793	0.237	0.577	0.948	0.967	0.205	0.325	0.641	0.83	0.693	0.95	0.897	0.761	0.264	0.665	0.846	0.853	0.299	0.883	0.84	0.017	0.683	0.621	0.891	0.69	0.887	0.633
	Am17	0.763	0.784	0.995	0.979	0.879	0.58	0.949	0.966	0.84	0.865	0.732	0.391	0.693	0.95	0.903	0.763	0.912	0.656	0.846	0.851	0.449	0.847	0.839	0.909	0.676	0.621	0.89	0.688	0.889	0.639
	Am18	0.76	0.78	0.022	0.191	0.243	0.575	0.956	0.967	0.843	0.201	0.547	0.497	0.693	0.95	0.632	0.174	0.366	0.666	0.843	0.0775	0.719	0.937	0.15	0.0637	0.684	0.621	0.887	0.254	0.574	0.698
Asian	As8	0.763	0.787	0.993	0.638	0.88	0.575	0.948	0.967	0.84	0.863	0.838	0.832	0.0933	0.95	0.127	0.8	0.912	0.667	0.425	0.85	0.953	0.809	0.84	0.193	0.295	0.621	0.89	0.684	0.89	0.697
	As25	0.762	0.784	0.994	0.978	0.878	0.573	0.955	0.966	0.84	0.861	0.735	0.836	0.693	0.95	0.224	0.8	0.913	0.665	0.843	0.851	0.331	0.88	0.842	0.00109	0.681	0.621	0.888	0.688	0.888	0.638
	As19	0.767	0.778	0.00257	0.979	0.877	0.573	0.956	0.967	0.839	0.863	0.953	0.834	0.692	0.95	0.786	0.799	0.916	0.666	0.843	0.848	0.726	0.825	0.838	0.0042	0.676	0.621	0.89	0.687	0.699	0.7
	As12	0.763	0.784	0.995	0.979	0.879	0.573	0.947	0.967	0.84	0.868	0.65	0.769	0.0933	0.95	0.543	0.801	0.914	0.667	0.425	0.849	0.951	0.837	0.838	0.0579	0.674	0.622	0.888	0.682	0.888	0.633
FOSC	O9	0.666	0.782	0.994	0.978	0.88	0.575	0.513	0.967	0.84	0.861	0.0591	0.829	8.08e-05	0.95	0.778	0.226	0.304	0.148	0.844	0.256	0.0354	0.411	0.841	7.23e-60	0.674	0.621	0.889	0.493	0.888	0.637
	O13	0.76	0.386	0.728	0.979	0.879	0.575	0.515	0.966	0.636	0.861	0.491	0.355	0.692	0.95	0.277	0.0312	0.912	0.148	0.846	0.854	0.541	0.915	0.84	1.26e-34	0.679	0.621	0.887	0.493	0.886	0.703
	O20	0.76	0.783	0.785	0.978	0.88	0.575	0.956	0.967	0.13	0.177	0.869	0.837	0.692	0.95	0.84	0.258	0.914	0.148	0.844	0.851	0.736	0.357	0.841	3.73e-32	0.683	0.621	0.887	0.494	0.886	0.639
FOSC3	O26	0.762	0.784	0.377	0.979	0.881	0.0987	0.335	0.967	0.842	0.863	0.182	0.581	0.693	0.95	0.912	0.801	0.915	0.147	0.844	0.856	0.481	0.16	0.839	0.167	0.683	0.621	0.889	0.493	0.887	0.642
	O30	0.632	0.784	0.281	0.979	0.879	0.141	0.335	0.967	0.393	0.863	0.791	0.267	0.692	0.95	0.917	0.8	0.817	0.147	0.846	0.85	0.357	0.434	0.839	3.26e-53	0.684	0.622	0.89	0.313	0.886	0.472
FOSC2	O21	0.76	0.784	0.00102	0.978	0.882	0.579	0.0395	0.967	0.842	0.609	0.75	0.829	0.692	0.95	0.194	0.8	0.915	0.665	0.844	0.853	0.678	0.246	0.839	7.23e-60	0.681	0.621	0.89	0.688	0.888	0.636
	O27	0.762	0.0814	0.994	0.978	0.88	0.575	0.0378	0.967	0.842	0.162	0.37	0.832	0.692	0.95	0.772	0.8	0.914	0.668	0.846	0.85	0.657	0.877	0.84	1.93e-83	0.676	0.621	0.888	0.684	0.886	0.641
FOSC1	O14	0.763	0.784	0.994	0.977	0.879	0.576	0.948	0.967	0.839	0.861	0.651	0.831	0.692	0.95	0.14	0.799	0.376	0.665	0.845	0.855	0.271	0.838	0.842	0.00123	0.68	0.621	0.89	0.689	0.889	0.702
	4	0.11	0.782	0.994	0.978	0.88	0.15	0.948	0.638	0.367	0.537	0.563	0.00197	7.94e-05	0.95	0.929	0.801	0.757	0.348	0.286	0.853	0.553	0.138	0.148	1.1e-71	0.677	0.223	0.283	0.493	0.0128	0.638
	6	0.762	0.784	0.995	0.978	0.88	0.576	0.948	0.967	0.839	0.866	0.836	0.83	0.000241	0.95	0.841	0.285	0.913	0.665	0.844	0.251	0.443	0.906	0.841	7.23e-60	0.681	0.621	0.888	0.494	0.188	0.697
African	NA	0.759	0.00469	0.994	0.979	0.879	0.399	0.947	0.54	0.216	0.615	0.903	0.0217	0.105	0.197	0.0287	0.372	0.914	0.187	0.34	0.512	0.938	0.0815	0.84	0.532	0.0691	0.626	0.00838	0.218	0.0291	0.635
